# Supplementary material for: SMARCA4 deficient tumours are vulnerable to KDM6A/UTX and KDM6B/JMJD3 blockade
Source: Nat Commun. 2021 Jul 14;12:4319. doi: 10.1038/s41467-021-24618-3 (PMC8280185; doi:10.1038/s41467-021-24618-3)
Supplement: Supplementary file 4 — Source Data [file 41467_2021_24618_MOESM4_ESM.xlsx]

## Sheet: Fig.1
Figure 1b
	SMARCA4def	IC50 (µM)		MYCampl	IC50 (µM)
	H23	1.416		H460	0.528
		2.46			0.83
	H841	1.43		DMS273	0.25
		1.28			0.27
	H1299	1.607		H82	0.5
		2.2			0.68
	H157	0.98		H446	0.4698
		1.42			0.58
	DMS114	0.97		H69	0.37
		1.48			0.38
	A549	1.077		H2170	2.19
		1.35			1.79
				HCC33	0.4306
					0.43
				H1963	0.44
					0.55
Figure 1c
	www.cancerrxgene.org
	Gene mut.	LogEC50 SAHA
	MYCN	-0.522
	REL,XPO1	-0.269
	CDKN2C	-0.253
	FLT3	-0.213
	FGFR3	-0.183
	JAK1	-0.16
	MAP2K4	-0.157
	TP53	-0.153
	ATRX	-0.113
	AKT1	-0.105
	FGFR3	-0.0613
	GATA3	-0.0494
	MET	-0.0305
	CDK12,ERBB2	-0.00495
	SDHC	0.00545
	APC	0.00902
	ATP1A1,NRAS	0.0146
	MYC	0.0218
	PMS1	0.0476
	CIC	0.0626
	RPL10	0.0682
	EXT2	0.0688
	RB1	0.0831
	SDHD	0.101
	NF1	0.102
	MDM4	0.111
	CYLD	0.118
	NOTCH1	0.121
	NOTCH2	0.126
	BUB1B	0.127
	CACNA1D	0.127
	KRAS	0.153
	CCNE1	0.162
	FH	0.166
	POT1	0.176
	GNAQ	0.189
	HRAS	0.189
	ERCC5	0.193
	ERCC3	0.193
	BMPR1A,FAS,PTEN	0.199
	UBR5	0.233
	RAD21	0.236
	GNAQ	0.248
	JUN	0.251
	FANCG	0.262
	EGFR	0.274
	IL7R	0.303
	CDKN2A,JAK2	0.314
	TERT	0.322
	BLM,IDH2	0.323
	CARD11,PMS2,RAC1	0.349
	GNAS	0.353
	MDM2	0.36
	PDGFRA	0.375
	FOXA1,NKX2-1	0.375
	NFE2L2	0.401
	NOTCH1	0.402
	ASXL1	0.405
	RET	0.415
	PDGFRA	0.437
	STK11	0.47
	CREBBP	0.476
	SOX2	0.476
	FANCG,PAX5	0.481
	CYLD	0.489
	MITF	0.489
	ABL1	0.522
	CDK4	0.528
	GNA11	0.649
	SMARCA4	0.769
	HIST1H3B	0.785
Figure 1d
Figure 1e
Figure 1f

## Sheet: Fig.2
Figure 2a
	https://portals.broadinstitute.org/ccle
	KDM6B							KDM4B							KDM6A							KDM5A							KDM2B							KDM2B
	SMARCA4def	Log RPKMs	MYCamp	Log RPKMs	Others	Log RPKMs		SMARCA4def	Log RPKMs	MYCamp	Log RPKMs	Others	Log RPKMs		SMARCA4def	Log RPKMs	MYCamp	Log RPKMs	Others	Log RPKMs		SMARCA4def	Log RPKMs	MYCamp	Log RPKMs	Others	Log RPKMs		SMARCA4def	Log RPKMs	MYCamp	Log RPKMs	Others	Log RPKMs		SMARCA4def	Log RPKMs	MYCamp	Log RPKMs	Others	Log RPKMs
	NCIH2085_LUNG	-0.7	NCIH526_LUNG	0.991	NCIH1155_LUNG	-0.07		NCIH2085_LUNG	-0.58	NCIH526_LUNG	0.887	NCIH1155_LUNG	0.2		NCIH2085_LUNG	-0.81	NCIH526_LUNG	-0.22	NCIH1155_LUNG	0.465		NCIH2085_LUNG	-0.4	NCIH526_LUNG	-0.3	NCIH1155_LUNG	-0.35		NCIH2085_LUNG	-0.41	NCIH526_LUNG	1.319	NCIH1155_LUNG	0.292		NCIH2085_LUNG	-0.22	NCIH526_LUNG	2.796	DMS53_LUNG	-0.08
	RERFLCAD2_LUNG	-0.88	NCIH69_LUNG	-0.18	NCIH2342_LUNG	-0.8		RERFLCAD2_LUNG	-0.91	NCIH69_LUNG	1.428	NCIH2342_LUNG	-0.79		RERFLCAD2_LUNG	-0.66	NCIH69_LUNG	0.417	NCIH2342_LUNG	-0.29		RERFLCAD2_LUNG	-0.25	NCIH69_LUNG	0.907	NCIH2342_LUNG	-1.05		RERFLCAD2_LUNG	-0.62	NCIH69_LUNG	1.577	NCIH2342_LUNG	-0.49		RERFLCAD2_LUNG	-0.86	NCIH69_LUNG	0.388	CORL95_LUNG	0.114
	NCIH522_LUNG	-0.16	NCIH2106_LUNG	0.561	DMS79_LUNG	1.592		NCIH522_LUNG	0.054	NCIH2106_LUNG	3.41	DMS79_LUNG	2.497		NCIH522_LUNG	-0.08	NCIH2106_LUNG	1.644	DMS79_LUNG	-0.97		NCIH522_LUNG	0.05	NCIH2106_LUNG	1.884	DMS79_LUNG	1.93		NCIH522_LUNG	-0.12	NCIH2106_LUNG	0.573	DMS79_LUNG	1.628		NCIH522_LUNG	3.063	NCIH2106_LUNG	1.437	DMS454_LUNG	-0.17
	NCIH1693_LUNG	-0.53	ABC1_LUNG	-0.77	NCIH2227_LUNG	1.281		NCIH1693_LUNG	-1.08	ABC1_LUNG	-0.49	NCIH2227_LUNG	0.33		NCIH1693_LUNG	-0.69	ABC1_LUNG	-0.16	NCIH2227_LUNG	0.889		NCIH1693_LUNG	-0.74	ABC1_LUNG	-0.88	NCIH2227_LUNG	-0.73		NCIH1693_LUNG	-0.5	ABC1_LUNG	-0.57	NCIH2227_LUNG	0.372		NCIH1693_LUNG	-0.31	ABC1_LUNG	-0.51	NCIH1648_LUNG	-0.9
	EKVX_LUNG	-0.58	DMS273_LUNG	0.161	MORCPR_LUNG	0.085		EKVX_LUNG	-0.35	DMS273_LUNG	0.807	MORCPR_LUNG	-0.43		EKVX_LUNG	-0.24	DMS273_LUNG	1.185	MORCPR_LUNG	-0.66		EKVX_LUNG	-0.76	DMS273_LUNG	-0.78	MORCPR_LUNG	-0.57		EKVX_LUNG	-0.79	DMS273_LUNG	0.021	MORCPR_LUNG	-0.57		EKVX_LUNG	-0.81	DMS273_LUNG	1.903	NCIH1869_LUNG	-0.65
	NCIH661_LUNG	0.432	CORL24_LUNG	2.718	NCIH1734_LUNG	-0.12		NCIH661_LUNG	-0.78	CORL24_LUNG	3.587	NCIH1734_LUNG	-0.25		NCIH661_LUNG	-0.59	CORL24_LUNG	1.256	NCIH1734_LUNG	-0.3		NCIH661_LUNG	-0.56	CORL24_LUNG	1.662	NCIH1734_LUNG	-0.11		NCIH661_LUNG	-0.09	CORL24_LUNG	0.988	NCIH1734_LUNG	-0.38		NCIH661_LUNG	-0.38	CORL24_LUNG	-0.34	NCIH2073_LUNG	-0.53
	DMS114_LUNG	0.886	NCIH1694_LUNG	2.431	NCIH2066_LUNG	3.976		DMS114_LUNG	-0.65	NCIH1694_LUNG	-0.19	NCIH2066_LUNG	0.893		DMS114_LUNG	0.415	NCIH1694_LUNG	0.857	NCIH2066_LUNG	4.836		DMS114_LUNG	1.139	NCIH1694_LUNG	1.952	NCIH2066_LUNG	0.078		DMS114_LUNG	0.295	NCIH1694_LUNG	0.233	NCIH2066_LUNG	-0.43		DMS114_LUNG	2.606	NCIH1694_LUNG	1.428	NCIH358_LUNG	0.725
	NCIH23_LUNG	0.321	COLO668_LUNG	0.058	NCIH520_LUNG	-0.08		NCIH23_LUNG	-0.82	COLO668_LUNG	0.291	NCIH520_LUNG	0.861		NCIH23_LUNG	-0.61	COLO668_LUNG	0.171	NCIH520_LUNG	-1.29		NCIH23_LUNG	0.652	COLO668_LUNG	1.898	NCIH520_LUNG	0.489		NCIH23_LUNG	-0.45	COLO668_LUNG	0.736	NCIH520_LUNG	-0.25		NCIH23_LUNG	0.054	COLO668_LUNG	1.876	NCIH1755_LUNG	-0.25
	NCIH1299_LUNG	-0.58	NCIH1184_LUNG	2.576	CALU3_LUNG	-0.85		NCIH1299_LUNG	-0.5	NCIH1184_LUNG	1.465	CALU3_LUNG	-1.1		NCIH1299_LUNG	-0.43	NCIH1184_LUNG	-0.08	CALU3_LUNG	-0.26		NCIH1299_LUNG	0.403	NCIH1184_LUNG	2.232	CALU3_LUNG	-1.18		NCIH1299_LUNG	-0.3	NCIH1184_LUNG	0.668	CALU3_LUNG	-0.77		NCIH1299_LUNG	-0.16	NCIH1184_LUNG	1.899	NCIH2126_LUNG	-0.71
	NCIH1581_LUNG	0.245	NCIH1876_LUNG	1.282	NCIH3255_LUNG	0.693		NCIH1581_LUNG	-0.54	NCIH1876_LUNG	2.401	NCIH3255_LUNG	-0.28		NCIH1581_LUNG	-0.55	NCIH1876_LUNG	1.727	NCIH3255_LUNG	-0.4		NCIH1581_LUNG	-1.03	NCIH1876_LUNG	4.887	NCIH3255_LUNG	-0.07		NCIH1581_LUNG	0.367	NCIH1876_LUNG	1.552	NCIH3255_LUNG	-0.6		NCIH1581_LUNG	0.989	NCIH1876_LUNG	1.23	HCC2814_LUNG	0.097
	HCC1195_LUNG	1.69	NCIH1092_LUNG	0.839	HCC1171_LUNG	-0.35		HCC1195_LUNG	-1.21	NCIH1092_LUNG	1.397	HCC1171_LUNG	-0.23		HCC1195_LUNG	-0.63	NCIH1092_LUNG	0.752	HCC1171_LUNG	-0.63		HCC1195_LUNG	0.613	NCIH1092_LUNG	2.217	HCC1171_LUNG	0.321		HCC1195_LUNG	0.004	NCIH1092_LUNG	0.182	HCC1171_LUNG	-0.6		HCC1195_LUNG	-0.25	NCIH1092_LUNG	2.938	LU65_LUNG	0.588
	RERFLCAI_LUNG	-0.74	DMS153_LUNG	0.107	NCIH1618_LUNG	1.335		RERFLCAI_LUNG	-0.73	DMS153_LUNG	0.155	NCIH1618_LUNG	5.895		RERFLCAI_LUNG	-0.46	DMS153_LUNG	0.216	NCIH1618_LUNG	0.521		RERFLCAI_LUNG	-0.74	DMS153_LUNG	1.617	NCIH1618_LUNG	1.674		RERFLCAI_LUNG	-0.55	DMS153_LUNG	-0.49	NCIH1618_LUNG	0.745		RERFLCAI_LUNG	-0.18	DMS153_LUNG	0.415	NCIH1563_LUNG	-1.03
	NCIH2030_LUNG	-0.31	NCIH510_LUNG	2.363	CAL12T_LUNG	-0.8		NCIH2030_LUNG	-0.5	NCIH510_LUNG	1.588	CAL12T_LUNG	-0.35		NCIH2030_LUNG	-0.96	NCIH510_LUNG	0.446	CAL12T_LUNG	-0.66		NCIH2030_LUNG	-1.11	NCIH510_LUNG	1.382	CAL12T_LUNG	-0.8		NCIH2030_LUNG	-0.83	NCIH510_LUNG	1.145	CAL12T_LUNG	0.089		NCIH2030_LUNG	-0.16	NCIH510_LUNG	0.455	NCIH2087_LUNG	0.144
	NCIH1573_LUNG	0.609	NCIH1963_LUNG	1.666	LC1F_LUNG	-0.06		NCIH1573_LUNG	-0.83	NCIH1963_LUNG	1.843	LC1F_LUNG	-0.32		NCIH1573_LUNG	0.184	NCIH1963_LUNG	-0.2	LC1F_LUNG	-0.69		NCIH1573_LUNG	0.194	NCIH1963_LUNG	1.12	LC1F_LUNG	0.056		NCIH1573_LUNG	-0.37	NCIH1963_LUNG	1.874	LC1F_LUNG	-0.23		NCIH1573_LUNG	-0.71	NCIH1963_LUNG	1.951	NCIH322_LUNG	-0.66
	NCIH647_LUNG	-0.85	NCIH2029_LUNG	1.285	HCC1588_LUNG	0.853		NCIH647_LUNG	-0.78	NCIH2029_LUNG	2.399	HCC1588_LUNG	-0.27		NCIH647_LUNG	-0.72	NCIH2029_LUNG	0.381	HCC1588_LUNG	-0.84		NCIH647_LUNG	-0.04	NCIH2029_LUNG	1.037	HCC1588_LUNG	-0.62		NCIH647_LUNG	-0.3	NCIH2029_LUNG	0.397	HCC1588_LUNG	-0.81		NCIH647_LUNG	-0.13	NCIH2029_LUNG	0.353	HCC4006_LUNG	-0.92
	NCIH1793_LUNG	-0.34	CORL88_LUNG	-0.26	CHAGOK1_LUNG	-0.08		NCIH1793_LUNG	-0.1	CORL88_LUNG	-0.04	CHAGOK1_LUNG	-0.75		NCIH1793_LUNG	-0.27	CORL88_LUNG	0.323	CHAGOK1_LUNG	-0.27		NCIH1793_LUNG	-1	CORL88_LUNG	3.869	CHAGOK1_LUNG	-0.31		NCIH1793_LUNG	-0.51	CORL88_LUNG	0.222	CHAGOK1_LUNG	-0.21		NCIH1793_LUNG	-0.78	CORL88_LUNG	1.575	NCIH1915_LUNG	-0.81
	NCIH1355_LUNG	-0.63	HCC33_LUNG	0.509	HCC2935_LUNG	1.537		NCIH1355_LUNG	-0.85	HCC33_LUNG	1.438	HCC2935_LUNG	0.114		NCIH1355_LUNG	0.193	HCC33_LUNG	0.967	HCC2935_LUNG	0.199		NCIH1355_LUNG	-0.8	HCC33_LUNG	5.684	HCC2935_LUNG	-0.12		NCIH1355_LUNG	-0.53	HCC33_LUNG	0.51	HCC2935_LUNG	-0.71		NCIH1355_LUNG	-0.17	HCC33_LUNG	2.32	HS618T_FIBROBLAST	-0.94
	EBC1_LUNG	0.061	NCIH209_LUNG	1.258	NCIH1048_LUNG	1.236		EBC1_LUNG	-0.47	NCIH209_LUNG	2.113	NCIH1048_LUNG	1.007		EBC1_LUNG	-0.67	NCIH209_LUNG	-0.18	NCIH1048_LUNG	1.092		EBC1_LUNG	0.845	NCIH209_LUNG	1.327	NCIH1048_LUNG	0.459		EBC1_LUNG	-0.15	NCIH209_LUNG	-0.02	NCIH1048_LUNG	1.349		EBC1_LUNG	-0.07	NCIH209_LUNG	-0.06	NCIH2110_LUNG	-0.04
	NCIH1568_LUNG	-0.38	NCIH1436_LUNG	1.624	EPLC272H_LUNG	-0.18		NCIH1568_LUNG	1.802	NCIH1436_LUNG	0.22	EPLC272H_LUNG	-0.32		NCIH1568_LUNG	-0.06	NCIH1436_LUNG	-0.37	EPLC272H_LUNG	0.509		NCIH1568_LUNG	-0.39	NCIH1436_LUNG	1.553	EPLC272H_LUNG	-0.23		NCIH1568_LUNG	0.76	NCIH1436_LUNG	0.866	EPLC272H_LUNG	-0.63		NCIH1568_LUNG	-0.39	NCIH1436_LUNG	1.121	HCC95_LUNG	-0.37
	NCIH2023_LUNG	-0.83	CORL47_LUNG	0.302	NCIH1930_LUNG	0.896		NCIH2023_LUNG	-1.05	CORL47_LUNG	2.543	NCIH1930_LUNG	0.417		NCIH2023_LUNG	-0.46	CORL47_LUNG	0.049	NCIH1930_LUNG	0.176		NCIH2023_LUNG	-0.3	CORL47_LUNG	-0.15	NCIH1930_LUNG	3.131		NCIH2023_LUNG	-0.59	CORL47_LUNG	1.244	NCIH1930_LUNG	-0.17		NCIH2023_LUNG	-0.69	CORL47_LUNG	2.176	NCIH1435_LUNG	-0.17
	NCIH1339_LUNG	0.085	NCIH889_LUNG	0.75	NCIH1623_LUNG	-0.51		NCIH1339_LUNG	0.321	NCIH889_LUNG	1.314	NCIH1623_LUNG	-0.42		NCIH1339_LUNG	-0.34	NCIH889_LUNG	0.399	NCIH1623_LUNG	-0.56		NCIH1339_LUNG	1.055	NCIH889_LUNG	1.416	NCIH1623_LUNG	0.373		NCIH1339_LUNG	0.05	NCIH889_LUNG	1.186	NCIH1623_LUNG	-0.6		NCIH1339_LUNG	-0.4	NCIH889_LUNG	1.145	COLO699_LUNG	-0.49
	HCC15_LUNG	-1.13	NCIH1836_LUNG	1.489	NCIH1651_LUNG	-0.22		HCC15_LUNG	-0.78	NCIH1836_LUNG	2.126	NCIH1651_LUNG	-0.52		HCC15_LUNG	-0.21	NCIH1836_LUNG	0.471	NCIH1651_LUNG	-0.03		HCC15_LUNG	0.365	NCIH1836_LUNG	2.322	NCIH1651_LUNG	2.296		HCC15_LUNG	-0.25	NCIH1836_LUNG	1.838	NCIH1651_LUNG	-0.45		HCC15_LUNG	-0.15	NCIH1836_LUNG	0.53	NCIH2228_LUNG	-1.13
	NCIH1703_LUNG	0.016	NCIH211_LUNG	-0.38	NCIH146_LUNG	0.205		NCIH1703_LUNG	-0.84	NCIH211_LUNG	0.222	NCIH146_LUNG	0.096		NCIH1703_LUNG	-0.84	NCIH211_LUNG	1.169	NCIH146_LUNG	0.377		NCIH1703_LUNG	0.334	NCIH211_LUNG	0.851	NCIH146_LUNG	1.617		NCIH1703_LUNG	-0.71	NCIH211_LUNG	1.87	NCIH146_LUNG	0.635		NCIH1703_LUNG	-0.39	NCIH211_LUNG	3.389	HOP92_LUNG	-0.42
	A549_LUNG	-1.06	CORL23_LUNG	0.498	NCIH1105_LUNG	2.542		A549_LUNG	-1.14	CORL23_LUNG	-0.63	NCIH1105_LUNG	2.35		A549_LUNG	-0.37	CORL23_LUNG	-0.91	NCIH1105_LUNG	0.615		A549_LUNG	0.474	CORL23_LUNG	-0.9	NCIH1105_LUNG	3.179		A549_LUNG	-0.63	CORL23_LUNG	-0.1	NCIH1105_LUNG	1.764		A549_LUNG	-0.44	CORL23_LUNG	-0.13	SHP77_LUNG	0.741
	NCIH1944_LUNG	-1.01	NCIH1341_LUNG	-0.27	NCIH1781_LUNG	0.869		NCIH1944_LUNG	-1.15	NCIH1341_LUNG	1.372	NCIH1781_LUNG	-0.28		NCIH1944_LUNG	0.125	NCIH1341_LUNG	1.766	NCIH1781_LUNG	0.106		NCIH1944_LUNG	-0.2	NCIH1341_LUNG	-0.01	NCIH1781_LUNG	-0.36		NCIH1944_LUNG	-0.69	NCIH1341_LUNG	-0.12	NCIH1781_LUNG	-0.64		NCIH1944_LUNG	-1.23	NCIH1341_LUNG	1.851	HCC364_LUNG	-0.16
	NCIH841_LUNG	0.692	NCIH524_LUNG	-0.11	NCIH596_LUNG	0.173		NCIH841_LUNG	-0.54	NCIH524_LUNG	1.959	NCIH596_LUNG	-0.39		NCIH841_LUNG	-0.38	NCIH524_LUNG	0.704	NCIH596_LUNG	1.307		NCIH841_LUNG	-0.29	NCIH524_LUNG	-0.09	NCIH596_LUNG	-1.06		NCIH841_LUNG	0.806	NCIH524_LUNG	0.063	NCIH596_LUNG	-0.71		NCIH841_LUNG	1.696	NCIH524_LUNG	2.371	BEN_LUNG	-0.86
	HCC1359_LUNG	-0.46	CORL311_LUNG	1.655	CORL105_LUNG	-0.72		HCC1359_LUNG	-0.35	CORL311_LUNG	1.05	CORL105_LUNG	0.343		HCC1359_LUNG	0.202	CORL311_LUNG	-0.79	CORL105_LUNG	-0.59		HCC1359_LUNG	-0.73	CORL311_LUNG	-0.54	CORL105_LUNG	0.62		HCC1359_LUNG	-0.32	CORL311_LUNG	1.958	CORL105_LUNG	-0.33		HCC1359_LUNG	-0.39	CORL311_LUNG	0.988	NCIH838_LUNG	-0.24
	HCC1438_LUNG	-0.76	NCIH82_LUNG	0.681	NCIH1666_LUNG	-0.33		HCC1438_LUNG	-0.35	NCIH82_LUNG	-0.22	NCIH1666_LUNG	-0.28		HCC1438_LUNG	0.42	NCIH82_LUNG	0.406	NCIH1666_LUNG	-0.46		HCC1438_LUNG	-0.52	NCIH82_LUNG	0.93	NCIH1666_LUNG	-0.89		HCC1438_LUNG	-0.33	NCIH82_LUNG	0.865	NCIH1666_LUNG	-0.8		HCC1438_LUNG	-0.07	NCIH82_LUNG	4.073	HCC827_LUNG	-0.27
	SBC5_LUNG	0.518	SCLC21H_LUNG	0.579	NCIH226_LUNG	-0.82		SBC5_LUNG	-0.48	SCLC21H_LUNG	1.406	NCIH226_LUNG	-0.53		SBC5_LUNG	-0.02	SCLC21H_LUNG	0.346	NCIH226_LUNG	0.1		SBC5_LUNG	-0.45	SCLC21H_LUNG	-1.42	NCIH226_LUNG	0.014		SBC5_LUNG	0.257	SCLC21H_LUNG	1	NCIH226_LUNG	-0.85		SBC5_LUNG	0.556	SCLC21H_LUNG	2.275	HCC2279_LUNG	-0.88
	HCC2108_LUNG	-0.62	LK2_LUNG	0.242	KNS62_LUNG	-0.79		HCC2108_LUNG	-0.14	LK2_LUNG	-0.06	KNS62_LUNG	-1.05		HCC2108_LUNG	-0.29	LK2_LUNG	-0.06	KNS62_LUNG	-0.74		HCC2108_LUNG	-0.35	LK2_LUNG	0.148	KNS62_LUNG	-0.96		HCC2108_LUNG	-0.15	LK2_LUNG	0.345	KNS62_LUNG	-0.71		HCC2108_LUNG	-0.15	LK2_LUNG	3.814	NCIH2009_LUNG	-0.05
	HCC366_LUNG	-0.33	NCIH2170_LUNG	-0.18	HARA_LUNG	-0.85		HCC366_LUNG	-0.21	NCIH2170_LUNG	-0.64	HARA_LUNG	-0.73		HCC366_LUNG	0.486	NCIH2170_LUNG	-0.37	HARA_LUNG	-0.34		HCC366_LUNG	-0.47	NCIH2170_LUNG	-0.19	HARA_LUNG	-0.61		HCC366_LUNG	-0.51	NCIH2170_LUNG	-0.51	HARA_LUNG	-0.19		HCC366_LUNG	-0.71	NCIH2170_LUNG	-0.4	SW1271_LUNG	-0.55
			NCIH2171_LUNG	2.228	NCIH1395_LUNG	-0.34				NCIH2171_LUNG	2.345	NCIH1395_LUNG	0.185				NCIH2171_LUNG	0.722	NCIH1395_LUNG	-1.08				NCIH2171_LUNG	3.177	NCIH1395_LUNG	-1.08				NCIH2171_LUNG	0.878	NCIH1395_LUNG	-0.52				NCIH2171_LUNG	4.389	PC14_LUNG	1.934
			NCIH2081_LUNG	0.95	NCIH2405_LUNG	-0.78				NCIH2081_LUNG	0.942	NCIH2405_LUNG	-0.82				NCIH2081_LUNG	0.769	NCIH2405_LUNG	-0.48				NCIH2081_LUNG	0.867	NCIH2405_LUNG	0.08				NCIH2081_LUNG	0.449	NCIH2405_LUNG	-0.67				NCIH2081_LUNG	1.741	NCIH2347_LUNG	-0.53
			LCLC97TM1_LUNG	0.52	NCIH446_LUNG	0.55				LCLC97TM1_LUNG	-0.71	NCIH446_LUNG	0.954				LCLC97TM1_LUNG	-0.61	NCIH446_LUNG	1.26				LCLC97TM1_LUNG	0.443	NCIH446_LUNG	0.199				LCLC97TM1_LUNG	-0.14	NCIH446_LUNG	0.961				LCLC97TM1_LUNG	-0.31	IALM_LUNG	0.024
			CORL279_LUNG	3.152	NCIH1385_LUNG	7.332				CORL279_LUNG	4.197	NCIH1385_LUNG	-0.15				CORL279_LUNG	0.195	NCIH1385_LUNG	0.165				CORL279_LUNG	0.295	NCIH1385_LUNG	3.605				CORL279_LUNG	0.078	NCIH1385_LUNG	0.008				CORL279_LUNG	3.411	SW900_LUNG	-0.79
			DV90_LUNG	0.365	NCIH1650_LUNG	-0.08				DV90_LUNG	-0.32	NCIH1650_LUNG	-0.82				DV90_LUNG	-0.57	NCIH1650_LUNG	-0.35				DV90_LUNG	-1.3	NCIH1650_LUNG	0.395				DV90_LUNG	-0.84	NCIH1650_LUNG	-0.62				DV90_LUNG	0.01	NCIH1373_LUNG	-0.82
			NCIH1792_LUNG	-0.93	NCIH1437_LUNG	-0.5				NCIH1792_LUNG	-0.82	NCIH1437_LUNG	-0.75				NCIH1792_LUNG	-0.72	NCIH1437_LUNG	-0.81				NCIH1792_LUNG	-0.68	NCIH1437_LUNG	-1.39				NCIH1792_LUNG	0.056	NCIH1437_LUNG	-0.52				NCIH1792_LUNG	0.406	HS229T_FIBROBLAST	-0.78
					NCIH2122_LUNG	0.201						NCIH2122_LUNG	-0.41						NCIH2122_LUNG	-0.45						NCIH2122_LUNG	-1.12						NCIH2122_LUNG	-0.59						NCIH460_LUNG	-0.08
					NCIH2291_LUNG	-0.4						NCIH2291_LUNG	-0.8						NCIH2291_LUNG	-0.26						NCIH2291_LUNG	-0.26						NCIH2291_LUNG	-0.54						SKMES1_LUNG	-0.64
					RERFLCSQ1_LUNG	-0.72						RERFLCSQ1_LUNG	-0.23						RERFLCSQ1_LUNG	-0.78						RERFLCSQ1_LUNG	-0.34						RERFLCSQ1_LUNG	-0.63						HCC1833_LUNG	0.365
					SKLU1_LUNG	-1.07						SKLU1_LUNG	-0.52						SKLU1_LUNG	-0.69						SKLU1_LUNG	0.795						SKLU1_LUNG	-0.69						SW1573_LUNG	-0.64
					NCIH2196_LUNG	-0.02						NCIH2196_LUNG	-0.24						NCIH2196_LUNG	0.809						NCIH2196_LUNG	-0.64						NCIH2196_LUNG	-0.14						HCC827GR5_LUNG	-0.22
					RERFLCKJ_LUNG	0.869						RERFLCKJ_LUNG	-0.65						RERFLCKJ_LUNG	-0.76						RERFLCKJ_LUNG	0.571						RERFLCKJ_LUNG	-0.47						NCIH441_LUNG	0.233
					NCIH196_LUNG	-1.11						NCIH196_LUNG	-0.16						NCIH196_LUNG	0.052						NCIH196_LUNG	2.333						NCIH196_LUNG	-0.48						NCIH1975_LUNG	-0.29
					NCIH650_LUNG	0.867						NCIH650_LUNG	-0.29						NCIH650_LUNG	-0.86						NCIH650_LUNG	2.154						NCIH650_LUNG	-0.59						T3M10_LUNG	-0.12
					LOUNH91_LUNG	-0.43						LOUNH91_LUNG	-0.63						LOUNH91_LUNG	-0.29						LOUNH91_LUNG	-0.26						LOUNH91_LUNG	-0.56						SQ1_LUNG	-0.37
					HCC44_LUNG	-0.16						HCC44_LUNG	-0.88						HCC44_LUNG	-0.73						HCC44_LUNG	-0.4						HCC44_LUNG	-0.89						HCC78_LUNG	-0.68
					NCIH1838_LUNG	-0.04						NCIH1838_LUNG	-0.54						NCIH1838_LUNG	-0.98						NCIH1838_LUNG	-1.48						NCIH1838_LUNG	-0.58
					NCIH810_LUNG	2.025						NCIH810_LUNG	0.137						NCIH810_LUNG	-0.41						NCIH810_LUNG	1.173						NCIH810_LUNG	-0.05
					LCLC103H_LUNG	-0.46						LCLC103H_LUNG	-0.46						LCLC103H_LUNG	-0.37						LCLC103H_LUNG	-0.21						LCLC103H_LUNG	-0.33
					RERFLCAD1_LUNG	-0.28						RERFLCAD1_LUNG	-0.23						RERFLCAD1_LUNG	-0.57						RERFLCAD1_LUNG	0.67						RERFLCAD1_LUNG	-0.16
					LUDLU1_LUNG	-0.54						LUDLU1_LUNG	-0.62						LUDLU1_LUNG	-0.85						LUDLU1_LUNG	-0.12						LUDLU1_LUNG	-0.42
					HOP62_LUNG	-0.72						HOP62_LUNG	-0.53						HOP62_LUNG	-0.81						HOP62_LUNG	1.127						HOP62_LUNG	-0.47
					CALU6_LUNG	-0.14						CALU6_LUNG	-0.79						CALU6_LUNG	-0.33						CALU6_LUNG	0.476						CALU6_LUNG	-0.17
					NCIH854_LUNG	1.881						NCIH854_LUNG	3.133						NCIH854_LUNG	-0.59						NCIH854_LUNG	0.062						NCIH854_LUNG	-0.46
					LXF289_LUNG	0.103						LXF289_LUNG	0.345						LXF289_LUNG	-0.87						LXF289_LUNG	0.239						LXF289_LUNG	-0.53
					NCIH292_LUNG	-0.46						NCIH292_LUNG	-0.86						NCIH292_LUNG	1.625						NCIH292_LUNG	-0.44						NCIH292_LUNG	-0.51
					NCIH2286_LUNG	-0.74						NCIH2286_LUNG	-0.62						NCIH2286_LUNG	-0.01						NCIH2286_LUNG	0.29						NCIH2286_LUNG	-0.05
					NCIH2444_LUNG	0.497						NCIH2444_LUNG	-0.13						NCIH2444_LUNG	-0.84						NCIH2444_LUNG	0.052						NCIH2444_LUNG	-0.81
					CALU1_LUNG	-1.07						CALU1_LUNG	-0.48						CALU1_LUNG	-0.05						CALU1_LUNG	0.676						CALU1_LUNG	-0.54
					NCIH2172_LUNG	-0.79						NCIH2172_LUNG	-0.65						NCIH2172_LUNG	0.996						NCIH2172_LUNG	-0.93						NCIH2172_LUNG	-0.22
					RERFLCMS_LUNG	-0.25						RERFLCMS_LUNG	-0.47						RERFLCMS_LUNG	0.28						RERFLCMS_LUNG	-1.27						RERFLCMS_LUNG	-0.4
					LU99_LUNG	-0.91						LU99_LUNG	-0.77						LU99_LUNG	-0.39						LU99_LUNG	0.156						LU99_LUNG	3.659
					DMS53_LUNG	2.247						DMS53_LUNG	-0.24						DMS53_LUNG	-0.01						DMS53_LUNG	4.434						DMS53_LUNG	-0.44
					CORL95_LUNG	0.513						CORL95_LUNG	2.732						CORL95_LUNG	0.452						CORL95_LUNG	0.101						CORL95_LUNG	0.698
					DMS454_LUNG	0.085						DMS454_LUNG	-0.33						DMS454_LUNG	0.901						DMS454_LUNG	0.78						DMS454_LUNG	-0.11
					NCIH1648_LUNG	0.341						NCIH1648_LUNG	-0.24						NCIH1648_LUNG	0.28						NCIH1648_LUNG	-0.28						NCIH1648_LUNG	-0.29
					NCIH1869_LUNG	-0.93						NCIH1869_LUNG	-1.2						NCIH1869_LUNG	-0.81						NCIH1869_LUNG	-1.28						NCIH1869_LUNG	-0.96
					NCIH2073_LUNG	-0.81						NCIH2073_LUNG	-0.57						NCIH2073_LUNG	-0.53						NCIH2073_LUNG	-0.75						NCIH2073_LUNG	-0.7
					NCIH358_LUNG	0.038						NCIH358_LUNG	-0.53						NCIH358_LUNG	0.266						NCIH358_LUNG	-1.25						NCIH358_LUNG	-0.45
					NCIH1755_LUNG	-0.92						NCIH1755_LUNG	-0.68						NCIH1755_LUNG	-0.34						NCIH1755_LUNG	-0.69						NCIH1755_LUNG	-0.49
					NCIH2126_LUNG	0.43						NCIH2126_LUNG	-0.78						NCIH2126_LUNG	-0.61						NCIH2126_LUNG	-1.04						NCIH2126_LUNG	-0.3
					HCC2814_LUNG	-0.16						HCC2814_LUNG	-0.41						HCC2814_LUNG	-1.39						HCC2814_LUNG	0.091						HCC2814_LUNG	-0.14
					LU65_LUNG	-0.46						LU65_LUNG	-0.5						LU65_LUNG	-0.86						LU65_LUNG	-0.75						LU65_LUNG	-0.48
					NCIH1563_LUNG	-0.1						NCIH1563_LUNG	0.64						NCIH1563_LUNG	-0.63						NCIH1563_LUNG	-0.09						NCIH1563_LUNG	-0.77
					NCIH2087_LUNG	0.752						NCIH2087_LUNG	-0.72						NCIH2087_LUNG	-0.75						NCIH2087_LUNG	-0.85						NCIH2087_LUNG	-0.4
					NCIH322_LUNG	-0.16						NCIH322_LUNG	-0.73						NCIH322_LUNG	-0.69						NCIH322_LUNG	0.064						NCIH322_LUNG	-0.74
					HCC4006_LUNG	0.531						HCC4006_LUNG	-0.98						HCC4006_LUNG	1.033						HCC4006_LUNG	-0.06						HCC4006_LUNG	-0.4
					NCIH1915_LUNG	-0.06						NCIH1915_LUNG	-0.04						NCIH1915_LUNG	-0.32						NCIH1915_LUNG	-0.95						NCIH1915_LUNG	-0.64
					HS618T_FIBROBLAST	-0.9						HS618T_FIBROBLAST	-0.65						HS618T_FIBROBLAST	-0.7						HS618T_FIBROBLAST	-0.78						HS618T_FIBROBLAST	-0.35
					NCIH2110_LUNG	0.666						NCIH2110_LUNG	-0.08						NCIH2110_LUNG	-0.69						NCIH2110_LUNG	1.142						NCIH2110_LUNG	0.03
					HCC95_LUNG	-0.68						HCC95_LUNG	-0.81						HCC95_LUNG	-0.35						HCC95_LUNG	0.933						HCC95_LUNG	-0.55
					NCIH1435_LUNG	-0.41						NCIH1435_LUNG	-0.75						NCIH1435_LUNG	0.666						NCIH1435_LUNG	-0.39						NCIH1435_LUNG	-0.16
					COLO699_LUNG	-0.62						COLO699_LUNG	-0.28						COLO699_LUNG	0.196						COLO699_LUNG	-0.17						COLO699_LUNG	0
					NCIH2228_LUNG	-0.34						NCIH2228_LUNG	-0.48						NCIH2228_LUNG	0.285						NCIH2228_LUNG	-0.17						NCIH2228_LUNG	-0.49
					HOP92_LUNG	-0.8						HOP92_LUNG	-0.06						HOP92_LUNG	-0.52						HOP92_LUNG	-1.45						HOP92_LUNG	-0.7
					SHP77_LUNG	1.553						SHP77_LUNG	0						SHP77_LUNG	-0.48						SHP77_LUNG	-0.85						SHP77_LUNG	0.458
					HCC364_LUNG	-1.08						HCC364_LUNG	-0.19						HCC364_LUNG	-0.17						HCC364_LUNG	-0.76						HCC364_LUNG	-0.45
					BEN_LUNG	1.518						BEN_LUNG	0.247						BEN_LUNG	-0.49						BEN_LUNG	-0.11						BEN_LUNG	-0.64
					NCIH838_LUNG	-1						NCIH838_LUNG	-0.98						NCIH838_LUNG	-0.37						NCIH838_LUNG	-0.8						NCIH838_LUNG	-0.68
					HCC827_LUNG	0.104						HCC827_LUNG	-0.31						HCC827_LUNG	0.38						HCC827_LUNG	0.257						HCC827_LUNG	-0.35
					HCC2279_LUNG	-0.66						HCC2279_LUNG	0.741						HCC2279_LUNG	-0.96						HCC2279_LUNG	0.0002						HCC2279_LUNG	-0.57
					NCIH2009_LUNG	-0.6						NCIH2009_LUNG	-0.17						NCIH2009_LUNG	0.059						NCIH2009_LUNG	-0.54						NCIH2009_LUNG	-0.4
					SW1271_LUNG	-0.51						SW1271_LUNG	-0.2						SW1271_LUNG	-0.53						SW1271_LUNG	1.181						SW1271_LUNG	-0.57
					PC14_LUNG	-0.03						PC14_LUNG	-0.54						PC14_LUNG	-0.95						PC14_LUNG	-0.44						PC14_LUNG	-0.23
					NCIH2347_LUNG	-0.73						NCIH2347_LUNG	-0.73						NCIH2347_LUNG	0.759						NCIH2347_LUNG	-0.87						NCIH2347_LUNG	-0.53
					IALM_LUNG	0.024						IALM_LUNG	0.58						IALM_LUNG	-0.8						IALM_LUNG	4.75						IALM_LUNG	0.41
					SW900_LUNG	0.897						SW900_LUNG	-0.65						SW900_LUNG	-0.57						SW900_LUNG	0.272						SW900_LUNG	-0.38
					NCIH1373_LUNG	-0.47						NCIH1373_LUNG	-0.52						NCIH1373_LUNG	-0.67						NCIH1373_LUNG	-0.67						NCIH1373_LUNG	-0.41
					HS229T_FIBROBLAST	-1.01						HS229T_FIBROBLAST	-0.7						HS229T_FIBROBLAST	-0.75						HS229T_FIBROBLAST	-0.62						HS229T_FIBROBLAST	-0.37
					NCIH460_LUNG	-0.88						NCIH460_LUNG	-1						NCIH460_LUNG	-0.86						NCIH460_LUNG	-0.79						NCIH460_LUNG	-0.15
					SKMES1_LUNG	-0.6						SKMES1_LUNG	-0.77						SKMES1_LUNG	-0.81						SKMES1_LUNG	-0.6						SKMES1_LUNG	-0.28
					HCC1833_LUNG	3.789						HCC1833_LUNG	-0.36						HCC1833_LUNG	-0.57						HCC1833_LUNG	1.432						HCC1833_LUNG	-0.76
					SW1573_LUNG	-0.24						SW1573_LUNG	0.948						SW1573_LUNG	-0.7						SW1573_LUNG	0.208						SW1573_LUNG	-0.46
					HCC827GR5_LUNG	0.343						HCC827GR5_LUNG	-0.62						HCC827GR5_LUNG	0.671						HCC827GR5_LUNG	0.347						HCC827GR5_LUNG	-0.36
					NCIH441_LUNG	0.283						NCIH441_LUNG	-0.36						NCIH441_LUNG	-0.54						NCIH441_LUNG	0.006						NCIH441_LUNG	-0.94
					NCIH1975_LUNG	-0.23						NCIH1975_LUNG	0.252						NCIH1975_LUNG	0.258						NCIH1975_LUNG	-0.66						NCIH1975_LUNG	-0.67
					T3M10_LUNG	-0.92						T3M10_LUNG	-0.64						T3M10_LUNG	-0.67						T3M10_LUNG	-0.37						T3M10_LUNG	-0.81
					SQ1_LUNG	-0.33						SQ1_LUNG	-0.74						SQ1_LUNG	-0.96						SQ1_LUNG	-1.06						SQ1_LUNG	-0.61
					HCC78_LUNG	-0.87						HCC78_LUNG	-0.44						HCC78_LUNG	-0.96						HCC78_LUNG	-0.95						HCC78_LUNG	-0.67
Figure 2b
Figure 2c
	KDM6A expression levels			KDM6B expression levels
	SMARCA4def	MYCampl		SMARCA4def	MYCampl
	0.239919	2.85		0.0229036	0.562
	0.417	1.36772		0.341	4.44867
	0.152	3.0833		0.170865	10.9816
	0.4864	6.562		0.432333	0.922
	1.419	10.463		1.584	3.102
Figure 2d
		WT					WT+DOX					MUT				MUT+DOX
	KDM6B expression	0.347197	0.389331	0.339033	0.171	0.64964	1.0367	0.591939	0.541964	0.727	2.28852	0.327712	0.462994	0.047	0.186026	0.244954	0.137888	0.066	0.193933
	KDM6A expression	0.828859	1.5027	0.339033	1.07628		4.255	1.80058	5.276	3.4671		0.386979	1.03491	1.06547	0.891621	0.239408	1.19823	0.137888	0.958216

## Sheet: Fig.3
Figure 3a
Figure 3b
Figure 3d
	SAHA µM	DMS273		DMS273-0.5µM-GSK-J4		DMS273-1µM-GSK-J4		DMS273-2µM-GSK-J4
	0.001	100	100	100	100	100	100	100	100	%Cell viability
	0.15	84.212	62.6387	60.1836	69.4663	102.041	116.764	99.7359	87.9614
	0.3	51.5943	44.516	47.9968	48.7907	59.3676	81.5259	108.462	91.1995
	0.6	14.618	25.8855	14.5571	22.3729	21.7837	57.2283	69.6168	64.3565
	1.25	8.25826	3.81923	10.9654	7.52474	13.1335	29.3186	63.1141	67.76
	2.5	5.07515	4.2593	5.6086	6.59538	5.84174	16.4328	31.2	32.796
	5	6.57186	3.05698	0.361457	3.03629	1.5149	8.59213	4.4693	21.8176
	10	0.873826	5.40338	3.48266	2.21821	5.05092	1.38912	0	0
	SAHA µM	H460		H460-0.5µM-GSK-J4		H460-1µM-GSK-J4		H460-2µM-GSK-J4
	0.001	100	100	100	100	100	100	100	100	%Cell viability
	0.15	83.6497	88.1351	102.607	94.7206	129.982	104.092	100	101.546
	0.3	88.374	74.6657	93.282	100.633	126.309	79.3571	125.955	100.165
	0.6	76.6509	80.7411	99.6274	88.7753	113.544	84.7242	109.026	114.524
	1.25	35.1298	33.6906	42.629	54.9364	85.7029	71.4955	111.955	164.689
	2.5	15.6593	14.8806	23.8086	21.5338	18.3301	12.5418	77.1986	45.9781
	5	12.9988	4.3018	5.24978	4.98545	9.7706	5.89004	0	0
	10	11.4954	7.38982	12.4439	6.95607	6.30922	4.74029	9.27702	0
	SAHA µM	H82		H82-0.5uM-MGSK-J4		H82-1uM-GSK-J4		H82-4uM-MGSK-J4
	0.001	100	100	100	100	100	100	100	100	%Cell viability
	0.15	80.3999	88.0274	124.138	125.545	71.8289	145.638	117.022	100
	0.3	97.9558	61.9734	87.6852	114.713	107.691	107.242	131.981	94.1223
	0.6	56.0323	83.5186	59.5123	76.9588	87.9098	90.0695	126.754	105.165
	1.25	54.5715	46.898	26.3423	73.1448	91.3254	73.6807	110	109.414
	2.5	46.2689	51.2992	52.7229	25.2313	53.1805	60.7045	68.6973	76.149
	5	13.6913	11.8466	11.1856	8.50381	8.40083	17.4421	44.659	22.2326
	10	14.1822	9.23454	13.0242	11.15	9.1093	6.47477	18.7427	4.82314

## Sheet: Fig.4
Figure 4a
	OTHERS	IC50 (µM)		MYCampl	IC50 (µM)		SMARCA4def	IC50 (µM)
	PDC11	2.35		H2170	1.476		A427	0.169
		1.78			2.664			0.132
	H128	2.27		H460	1.4		H1299	0.1887
		1.7			1.454			0.198
	Lu165	1.58		H446	0.83		H841	0.2435
		1.65			0.8369			0.15
	H727	0.97		DMS273	1.3		H522	0.82
		0.89			1.308			0.92
				H82	2.7		H23	0.244
					2.26			0.1746
				H69	1.12		DMS114	0.1866
					0.9813			0.2861
							H1703	0.4277
								0.4886
Figure 4c
	GSK-J4 µM	H82-shNT			H82-shSMARCA4#1			H82-shSMARCA4#4
	0.001	100	100	100	100	100	100	100	100	100	%Cell viability
	0.008	98.7823	97.6442	100	97.8383	68.1768	88.6896	88.1821	100.556	80.7416
	0.016	62.8906	79.9459	111.262	118.052	46.9096	95.7915	71.5318	91.9918	89.2218
	0.0352	59.1787	70.8016	106.484	98.7053	85.5251	63.4822	72.3308	56.2222	61.3424
	0.075	52.2026	74.9024	97.1935	78.0543	85.5601	105.284	114.641	77.0694	57.2132
	0.15	57.9988	118.772	133.978	94.9823	76.7371	95.8547	77.6482	62.9159	78.3522
	0.3	83.1088	109.254	122.811	97.463	76.0858	91.6763	51.4619	74.0609	67.7184
	0.6	67.0671	107.816	95.6492	38.3626	55.2199	58.2118	63.8208	60.0793	56.3336
	1.25	98.2377	114.491	130.244	31.3874	39.1415	26.952	44.7017	40.1774	45.0742
	2.5	83.9985	27.1037	64.6977	0	0	0	0	0	0
	5	0.945994	0.128609	0.327971	0	0	0	0	0	0
	10	0	0	0.316493	0	0	0	0	0	0
	GSK-J4 µM	H69-shNT						H69-shSMARCA4#1						H69-shSMARCA4#4
	0.001	100	100	100	100	100	100	100	100	100	100	100	100	100	100	100	100	100	100	%Cell viability
	0.008	94.6162	88.1771	82.7363	95.3789	89.712	86.5005	89.085	78.5709	81.3625	83.0889	95.19	72.1372	87.3014	99.2746	99.5684	78.0263	66.0337	62.3814
	0.016	92.6655	73.6532	70.718	89.9968	80.1287	78.5302	71.6502	83.2369	56.564	58.8126	71.7272	73.6641	75.4348	75.6664	82.5567	70.9396	62.4734	68.8381
	0.0352	88.1527	74.0689	79.6982	88.2902	85.5643	95.3988	98.2111	74.4637	61.5085	83.3138	91.0371	60.9311	84.4417	72.5289	64.1276	66.5024	62.1799	67.9976
	0.075	85.3346	77.9782	72.1807	91.837	78.02	72.529	80.9857	41.3469	47.955	56.3801	48.544	80.1342	72.5445	71.8522	69.2928	55.7148	55.5305	58.5001
	0.15	94.4323	63.0075	69.9206	84.3823	86.9377	78.8589	84.3457	69.5403	52.7663	64.828	77.457	81.423	74.1558	83.3254	68.2544	65.5793	57.1515	62.6171
	0.3	82.8499	75.5261	80.1652	106.856	87.1527	68.7182	87.2043	48.1337	53.1129	87.8479	75.3091	63.7741	68.3639	62.9616	63.6629	61.8787	53.8141	57.1807
	0.6	83.3972	58.812	52.6552	92.4363	96.8916	68.7827	47.4404	28.2699	66.4889	44.7687	82.4095	26.8456	59.7712	47.2008	40.3181	44.1044	45.2584	45.9919
	1.25	0	0	0	0	0	0	0	0	0	0	0	0	0	0	0	0	0	0
	2.5	0	0	0	0	0	0	0	0	0	0	0	0	0	0	0	0	0	0
	5	0	0	3.79668	0	0	0.634578	0	0	0	0	0	0	0	0	0	0	0	0
	10	17.3769	15.4145	13.6995	12.8856	14.2253	24.0172	0	0	0	0	0	0	0	0	0	0	0	0
	GSK-J4 µM	H460-shNT				H460-shSMARCA4#1				H460-shSMARCA4#4
	0.001	100	100	100	100	100	100	100	100	100	100	100	100	%Cell viability
	0.008	94.1669	102.459	101.949	106.535	112.884	98.8094	116.135	94.9702	109.878	99.2344	70.4634	99.5314
	0.016	108.636	78.3082	100.364	84.0286	99.1214	91.9527	93.9993	86.8649	118.51	83.3681	77.0738	76.0379
	0.0352	90.6169	81.2629	90.9507	101.881	110.421	106.683	111.341	121.577	97.5278	91.6968	79.4538	61.6832
	0.075	117.669	94.1071	88.7647	111.936	90.8963	65.1452	70.8882	62.2414	95.321	91.7676	82.7249	57.088
	0.15	104.901	89.2161	96.7434	113.855	53.598	62.1428	86.4986	79.0124	87.6184	81.6215	92.5295	84.5403
	0.3	87.8493	76.2565	80.1285	100.271	85.7966	91.9634	152.757	128.856	90.2109	93.3987	75.3355	57.1043
	0.6	91.3333	97.1118	101.543	101.413	77.3554	101.264	80.6155	71.4975	98.4331	54.9913	99.6122	66.9298
	1.25	47.6611	54.7177	40.782	68.3628	14.513	31.9817	38.7623	35.9063	0	0	0	0
	2.5	0.16766	0.989587	0.643261	0.130001	1.79556	0	0	0	0	0	0	0
	5	1.22589	1.74963	0.114539	0.127564	0	0	0	0	0	0	0	0
	10	0.642872	1.16219	0.543106	0.959826	0	0	0	0	0	0	0	0
Figure 4e
	GSK-J4 µM	H82-shNT			H82-sh63			H82-sh64
	0.001	100	100	100	100	100	100	100	100	100	%Cell viability
	0.008	76.9453	113.137	99.1435	80.5774	80.3323	80.0096	50.9566	111.302	101.086
	0.016	74.1886	107.603	97.1172	65.0567	94.5106	41.3581	125.006	136.814	92.5986
	0.0352	79.2349	94.0614	124.499	49.6808	71.9003	65.463	60.004	40.9	58.8596
	0.075	84.2834	102.677	97.524	80.8791	62.0587	74.2349	6.16831	28.2227	23.3459
	0.15	93.1939	93.8384	78.166	65.2856	62.407	71.5323	10.496	40.4399	37.5755
	0.3	76.8179	105.059	111.204	76.144	66.5297	50.4564	2.01286	12.5493	7.70203
	0.6	59.4331	79.0539	83.4006	43.3984	61.5425	34.9802	76.144	28.5438	62.1663
	1.25	50.6071	63.696	75.7054	27.2128	31.9317	43.0826	35.1722	16.751	7.45838
	2.5	8.56576	27.4492	16.9838	2.17157	2.15134	0.25082	0	0	0
	5	9.06834	13.75	11.1178	0	16.1386	0	0	0	0
	10	3.22064	6.66428	4.40749	11.4439	21.0076	0	0	0	0
	GSK-J4 µM	H82-shNT				H82-sh676				H82-sh976
	0.001	100	100	100	100	100	100	100	100	100	100	100	100	%Cell viability
	0.008	76.9453	101.246	99.1435	156.884	81.5693	68.2573	66.399	64.5871	83.7382	77.6057	136.518	136.71
	0.016	74.1886	109.194	97.1172	144.021	90.1315	75.841	92.7941	65.2516	83.4305	92.3374	123.358	108.701
	0.0352	79.2349	94.0614	149.09	121.896	65.3417	67.2283	117.65	194.014	53.1872	65.5692	94.5956	118.276
	0.075	84.2834	102.677	109.085	97.524	139.371	89.5098	80.56	66.3897	75.358	72.5741	122.781	116.313
	0.15	93.1939	106.351	106.233	93.8384	161.423	113.201	33.2948	59.9538	66.6997	47.1595	86.1476	89.8563
	0.3	76.8179	108.818	105.059	107.603	52.8048	93.0565	33.7855	45.5115	69.7285	40.7342	106.098	66.0997
	0.6	59.4331	94.9815	97.3286	118.368	71.6852	75.291	21.439	31.7424	54.6854	30.8022	98.623	88.4297
	1.25	50.6071	82.4146	80.9253	63.696	16.9798	50.7908	74.8016	57.4607	41.0982	37.4068	103.307	80.509
	2.5	8.56576	8.25049	13.3948	18.2636	0	0	33.5335	0	4.80623	3.63126	0	0
	5	9.06834	10.1717	17.6411	25.2525	0	0	0	0	2.52715	149.607	2.11925	5.69767
	10	3.22064	10.361	9.27134	15.3563	0	0	0	0	11.0174	0	7.00216	8.86242
	GSK-J4 µM	H460-shNT				H460-sh63				H460-sh64
	0.001	100	100	100	100	100	100	100	100	100	100	100	100	%Cell viability
	0.008	93.0954	102.11	105.153	85.4138	65.5901	80.6741	74.0978	92.2092	96.37	81.285	106.738	103.034
	0.016	91.2635	91.9877	75.6177	104.394	92.2329	79.6192	79.1038	65.145	81.7292	81.8261	90.1456	84.6316
	0.0352	87.6708	70.2478	70.3648	78.6998	79.5788	71.7288	62.2534	83.7681	87.2991	77.2434	72.6829	89.7016
	0.075	85.039	101.403	79.4422	81.1213	79.2411	64.1582	69.382	57.554	77.8056	87.6357	74.9974	79.3739
	0.15	84.0624	94.0193	77.8248	117.947	75.3687	90.2722	61.0861	64.049	89.1393	81.0864	92.1741	85.6663
	0.3	104.179	119.18	62.1556	62.1556	63.8559	59.0019	60.419	54.0726	69.6403	79.3286	86.3102	87.9606
	0.6	84.6896	103.121	81.4076	74.5152	66.9325	78.2167	72.9865	71.7049	26.1016	32.85	42.4751	27.3213
	1.25	38.3353	48.6005	48.741	20.1585	19.1095	39.4487	22.7113	32.0055	0.427794	4.1935	1.12948	0
	2.5	0.789909	3.71194	2.03138	0	0	0	0	0	4.7117	0.868656	3.54825	0
	5	0.665493	0.815638	3.00507	0	0	0	0	0	0	0.544363	1.78644	0.392537
	10	3.62041	9.25731	2.79612	0	0	0	0	0	0	0	0	0
	GSK-J4 µM	H460-shNT				H460-sh676				H460-sh976
	0.001	100	100	100	100	100	100	100	100	100	100	100	100	%Cell viability
	0.008	86.2153	114.73	96.1205	92.7181	134.704	108.018	91.6078	111.743	89.3198	99.6248	126.858	106.018
	0.016	81.6051	98.0122	84.3233	92.0765	124.087	83.5832	74.9694	81.7338	78.5079	103.968	95.9154	105.156
	0.0352	83.2528	91.7946	117.984	78.8744	111.788	78.0949	68.5857	77.0492	80.9815	90.6321	85.2518	83.5029
	0.075	88.8026	88.2143	79.7791	99.6803	152.401	80.0736	78.3083	68.6317	79.7175	92.8187	98.6042	79.77
	0.15	114.095	88.3764	104.586	108.013	124.843	81.4282	67.9113	57.6156	54.0461	49.8543	100.887	84.2417
	0.3	6.64754	96.974	107.155	120.803	139.053	75.8105	79.2456	50.0829	54.8755	108.874	134.321	92.1201
	0.6	0.479378	97.3534	132.48	114.585	101.613	71.9362	72.0207	72.6107	54.9427	85.5329	100.456	93.0643
	1.25	3.92483	71.2331	67.8217	11.0078	41.3033	42.9045	39.2973	30.1661	15.4348	28.6629	19.8219	48.7765
	2.5	2.77154	9.36703	3.2145	4.69342	13.7506	6.847	9.62767	7.81422	1.95411	0	0.303413	18.654
	5	2.0172	3.39286	1.2276	4.08767	5.23044	4.0603	5.52269	4.3762	4.95729	0	0	2.14199
	10	1.41487	11.0922	2.36759	3.1048	5.05319	7.18207	5.87509	4.28616	0	1.98261	0	3.16654
	GSK-J4 nM	DMS273-shNT		DMS273-sh63		DMS273-sh64		DMS273-sh676		DMS27-sh976
	0.001	100	100	100	100	100	100	100	100	100	100	%Cell viability
	0.008	123.021	114.941	100.693	113.941	100	97.1229	109.585	116.141	110.503	100.117
	0.016	111.959	118.34	100.853	94.7191	101.088	106.091	106.489	74.084	103.12	104.964
	0.0352	93.2523	84.0628	108.775	96.7836	76.6705	120.685	94.1587	112.123	105.425	105.787
	0.075	83.2597	101.881	103.976	103.575	93.99	95.4544	97.6068	111.517	95.8982	118.889
	0.15	101.113	94.081	102.92	88.0791	76.6513	90.9239	97.1968	93.2154	112.695	112.374
	0.3	97.091	98.932	71.7612	70.2205	79.2819	100.347	102.687	116.578	104.832	119.975
	0.6	105.003	107.459	60.6745	62.9775	91.4363	89.6375	96.9404	104.173	124.374	115.718
	1.25	109.208	116.783	27.8272	54.157	58.1413	77.2473	69.9876	48.6182	74.3896	87.7882
	2.5	27.3971	11.8749	0	0.0977517	23.6738	12.1136	11.3816	2.21749	7.52852	0.937114
	5	26.4671	0	0	0	12.4742	2.03773	12.1797	0.735135	4.73424	0.352113
	10	33.723	0	0	0	12.3681	1.7561	9.46944	0.257732	10.4284	0
Figure 4f
		IC50 (µM)
		NT	shKDM6A	shKDM6B
	H460	1.19	0.24	0.9739
		1.689	0.56	0.9122
	DMS273	1.718	0.8184	1.489
		2.459	1.377	2.179
	H82	1.417	0.8395	0.4332
		1.475	0.2093	0.813

## Sheet: Fig.5
Figure 5a
Figure 5b
	GSK-J4 µM	H841-EV				H841-6A
	0.001	100	100	100	100	100	100	100	100	%Cell viability
	0.008	90.8517	80.1887	100	82.5688	100	86.2745	93.7229	86.9565
	0.016	81.388	67.9245	91.5663	92.0489	96.8085	85.1852	84.4156	94.5652
	0.0352	78.8644	80.8176	80.7229	60.5505	97.234	89.9782	93.5065	80.6522
	0.075	63.0915	77.673	77.7108	80.1223	94.8936	92.3747	106.926	91.087
	0.15	65.2997	73.5849	83.7349	81.9572	88.7234	84.5316	102.814	86.9565
	0.3	60.2524	56.2893	60.8434	37.3089	76.8085	78.2135	87.4459	67.6087
	0.6	20.5047	23.5849	26.506	30.2752	61.9149	63.8344	79.6537	56.5217
	1.25	0	0	0	0.917431	7.44681	3.92157	9.09091	5.65217
	2.5	0	0	0	0	3.61702	2.17865	3.67965	1.52174
	5	0	0	0	0	2.55319	1.30719	0	0
	10	0	0	0	0	0	0	0	0
	GSK-J4 µM	H841-EV				H841-6B
	0.001	100	100	100	100	100	100	100	100	%Cell viability
	0.008	90.8517	80.1887	100	82.5688	93.266	94.5206	100	100
	0.016	81.388	67.9245	91.5663	92.0489	103.704	96.2329	93.7282	82.9268
	0.0352	78.8644	80.8176	80.7229	60.5505	109.428	97.6027	125.087	95.8188
	0.075	63.0915	77.673	77.7108	80.1223	103.704	97.6027	103.136	95.4704
	0.15	65.2997	73.5849	83.7349	81.9572	104.04	102.055	113.24	62.7178
	0.3	60.2524	56.2893	60.8434	37.3089	66.6667	59.2466	42.1603	57.4913
	0.6	20.5047	23.5849	26.506	30.2752	25.9259	23.6301	28.5714	16.7247
	1.25	0	0	0	0.917431	0	0	0	0
	2.5	0	0	0	0	0	0	0	0
	5	0	0	0	0	0.673401	0	0	0
	10	0	0	0	0	0	0	0	0
Figure 5c
		IC50 (µM)
		EV	KDM6A	KDM6B
	H841	0.1927	0.6215	0.315
	H841	0.1901	0.5821	0.2852
	A427	0.192	0.3751	0.2104
	A427	0.16	0.3819	0.2621
	DMS114	0.11	0.28	0.1558
	DMS114	0.08	0.29	0.1808
Figure 5d
Figure 5e
	GSK-J4 µM	H1299-EV				H1299-SMARCA4				H1299-KDM6A				H1299-KDM6A-SMARCA4				H1299-KDM6B				H1299-KDM6B-SMARCA4
	0.001	100	100	100	100	100	100	100	100	100	100	100	100	100	100	100	100	100	100	100	100	100	100	100	100	%Cell viability
	0.008	82.6597	79.6374	80.2469	95.6268	100	100	100	100	100	100	100	100	100	100	100	100	100	100	100	100	103.211	92.1296	95.5	98.9247
	0.016	62.4511	76.1506	74.6228	87.7551	90.7895	99.2537	95.7746	107.031	100	100	100	100	112.156	103.564	97.4257	89.6211	91.3386	81.1024	83.0769	87.5912	98.6239	87.037	86	90.8602
	0.0352	65.3194	70.7113	76.406	87.6093	88.1579	94.0298	95.7746	97.6562	85.4881	72.549	91.1275	93.3194	75.2294	77.2828	74.6535	96.0461	89.7638	92.126	83.8461	82.4818	79.8165	91.2037	95	109.677
	0.075	65.5802	68.2008	75.583	84.4023	80.2632	88.0597	89.4366	102.344	94.8549	76.4706	91.4972	95.4071	83.7156	96.2138	58.0198	92.7512	85.0394	83.4646	90.7692	89.0511	107.339	101.389	82	94.6237
	0.15	58.9309	58.9958	62.6886	71.137	80.921	94.7761	71.1268	106.25	98.285	57.3975	60.8133	86.6388	80.2752	81.9599	72.8713	87.4794	75.5905	80.315	76.9231	70.8029	101.376	83.3333	67	82.2581
	0.3	63.6245	69.735	85.8711	69.0962	78.9474	83.5821	79.5775	89.8438	87.7309	74.8663	80.5915	101.67	98.1651	100.891	62.5743	89.9506	81.1024	85.8268	106.154	72.2628	83.0275	97.6852	65.5	81.1828
	0.6	64.0156	55.788	62.963	71.7201	55.2632	76.1194	58.4507	67.9688	79.6834	86.631	78.9279	80.167	95.8716	86.8597	68.1188	80.2306	70.8661	77.9528	70.7692	75.9124	98.1651	73.6111	82.5	89.7849
	1.25	0	0	0	0	5.26316	5.97015	5.6338	4.6875	58.0475	44.0285	54.7135	61.1691	71.789	58.3519	47.5247	63.2619	11.0236	14.9606	14.6154	9.48905	51.3762	59.7222	61	70.4301
	2.5	0	0	0	0	1.31579	0	0	3.125	13.3245	15.508	20.8873	19.2067	23.8532	45.2116	14.6535	11.3674	0	0	0	0	3.66973	3.24074	3	4.30107
	5	0	0	0	0	0	0	0	0	8.5752	16.0428	16.451	18.3716	12.844	16.2584	9.70297	9.39044	0	0	0	0	0	0	0	0
	10	0	0	0	0	0	0	0	0	20.9763	19.9643	18.854	18.3716	16.5138	13.8085	9.70297	12.5206	0	0	0	0	0	0	0	0
Figure 5f
	H1299 EC50 GSKJ4 (µM)
	EV	SMARCA4	KDM6A	SMARCA4-6A	KDM6B	SMARCA4-6B
	0.2807	0.6643	1.28	1.49	0.816	1.344
	0.1997	0.5849	1.181	1.568	0.7946	1.144
	0.3332	0.68	1.203	1.506	0.8199	1.19

## Sheet: Fig.6
Figure 6a
	DMS273X	Number of deaths/day			DMS114X	Number of deaths/day			H841X	Number of deaths/day
	Days	Vehicle	GSK-J4(50mg/kg)		Days	Vehicle	GSK-J4(50mg/kg)		Days	Vehicle	GSK-J4(50mg/kg)
	18	1			16	1			36	1
	21		1		16		1		38	1
	21		1		18	1			41	1
	23	1			19	1			42	1
	23		1		20		1		47	1
	25	1			22	1			49	1
	25		1		23	1			48		1
	31		1		23		1		48		1
	37		1		25		1		50		1
	42	1			30	1			56		1
					30		1		58		1
					42		1		60		1
					44		1		65		1
					47		1		81		0
					58		1		81		0
					63		1		81		0
					81		0		81		0
					81		0		81		0
Figure 6c
		DMS273X		DMS114X		H841X
	%Necrosis	VH	GSK	VH	GSK	VH	GSK
		1.43957	3.27843	11.4538	72.2222	3.49007	96.5552
		4.25306	6.54777	11.4871	83.7827	17.0216	48.539
		1.85463	7.59902	15.9826	63.326	3.50012	63.6169
		11.0835	3.65639	11.5575	71.272	6.59268	51.9407
					90.0942		62.3157
					81.3372		44.7396

## Sheet: Fig.7
Figure 7a
Figure 7c
	GSK-J4 µM	OVCAR8					OVCAR3				OVA250					OVA259
	0.001	100	100	100	100	100	100	100	100	100	100	100	100	100	100	100	100	100	100	%Cell viability
	0.008	87.1796	90.3917	102.236	84.4393	87.6861	101.426	97.5352	97.3517	97.6948	100	100	100	100	100	51.3701	57.6094	70.1085	111.341
	0.016	90.3723	91.891	111.155	104.922	87.8419	91.8026	101.597	101.87	84.4439	66.5537	105.501	54.3638	56.3938	37.1178	69.6319	79.4021	59.2395	104.349
	0.0352	95.5976	77.5936	107.448	85.4997	85.9647	124.804	103.694	99.4515	88.7644	36.2275	114.617	43.0389	59.5	39.8313	55.4073	51.2759	60.4032	84.0984
	0.075	101.895	74.3594	104.187	78.7949	75.4497	89.7411	97.2379	92.7801	77.763	23.3016	86.4493	44.9652	25.8623	72.1054	47.3841	40.9446	100.966	80.4283
	0.15	93.8448	103.091	95.5757	145.734	83.2181	91.1427	89.609	83.5265	106.266	27.8644	48.4922	24.6646	19.1177	47.0322	55.2245	46.7549	85.5053	79.7344
	0.3	78.9755	81.1362	110.213	72.2032	75.8975	98.653	94.383	96.7395	78.5992	42.8176	54.598	0	0	0	75.5809	74.9309	70.0393	61.6085
	0.6	119.786	95.9241	139.04	73.2242	64.2799	102.917	95.147	101.153	97.1571	0	0	26.2268	0	0	41.1063	47.9884	29.6867	72.4472
	1.25	85.7656	75.5722	66.3032	92.5313	66.6439	76.5647	72.864	89.2115	81.6677	0	0	0	0	0	0	0	0	0
	2.5	4.08913	0	0	0	0	12.4162	11.0612	16.0105	15.8102	0	0	0	0	0	0	0	0	0
	5	2.49485	2.49936	19.3788	11.8054	2.75528	11.9145	9.22134	12.2907	11.358	0	0	0	0	112.8	0	0	0	22.8311
	10	1.51696	2.72388	1.47645	2.66568	0	13.5146	12.3494	15.3591	13.5765	0	0	0	0	0	0	0	0	74.2794
Figure 7d
Figure 7f
	Tumor weight (gr)			Tumor volume (mm3)
	Vehicle	GSK-J4		Vehicle	GSK-J4
	3.2	2		426.8	215.46
	1.5	1.1		300.8	286.08
	1.4	0.8		182	163.3
	1.2	0.01		168.72	156.2
	0.4	0.01		73.32	104.76
		0.5			2
		0.7			2
Figure 7g
	%Tumor fibrosis
	OVA250-Veh	OVA250-Treat
	9.13216	92.986
	10.7304	88.2544
	16.4481	89.3564
	16.1246	100
	7.35956	81.879
		58.0918

## Sheet: SFig.1
Supplementary Fig. 1a
		MYCamp cells
	SAHA µM	H460		H2170		H82		H69		HCC33		DMS273		H1963		H446		%Cell viability
	0.001	100	100	100	100	100	100	100	100	100	100	100	100	100	100	100	100
	0.15	68.1351	92.255	67.7652	70.6859	100	100	74.9	80.4	60.5201	93.9	84.212	62.6387	79.5	93.8	100	75.3841
	0.3	74.6657	88.374	76.244	55.7518	87.1385	82.5462	67.6	62.1	59.8109	59.6	51.5943	44.516	68.2	48.1	82.5472	92.6793
	0.6	80.7411	61.1994	86.6833	65.1416	97.1012	91.4742	34.3	25.8	41.844	47.8	14.618	25.8855	60.7	44.9	50.5787	63.0095
	1.25	33.6906	37.6875	75.0907	80.5652	63.6171	52.8043	15	7.3	19.6217	15.5	8.25826	3.81923	21.3	17.6	11.2785	12.6383
	2.5	14.8806	9.48113	51.1405	58.1935	38.8752	2.32271	14.5	5.6	13.948	8	5.07515	4.2593	18.5	16.1	3.8876	1.4411
	5	4.3018	4.75275	15.7143	13.5232	0	0	14.5	5.3	13.948	7.9	6.57186	3.05698	19.3	14.6	0.332016	0.785443
	10	7.38982	2.72304	4.69003	0.762519	0	0	15.2	5.8	15.13	8.9	0.873826	5.40338	20.6	14.3	0	0
		SMARCA4def cells
	SAHA µM	H23		H841		H1299		H157		DMS114		A549		%Cell viability
	0.001	100	100	100	100	100	100	100	100	100	100	100	100
	0.15	112.884	107.769	79.7948	87.6578	86.7	86.8	94.8	72.7	94.17	100.277	94.9	97.7
	0.3	123.665	101.982	97.8927	60.7995	83.9	78.2	93.3	62.8	85.16	98.0105	83.5	97.7
	0.6	119.748	102.068	54.675	83.0098	96.8	71.7	83.9	75.9	80	103.21	77	84.3
	1.25	77.6135	74.3193	53.1691	45.2587	87.4	59.9	79	74.7	74.32	54.16	46.5	58
	2.5	33.4305	37.3601	44.6102	49.7958	63.1	45.9	15.8	21.4	30.19	19.243	18.9	29.4
	5	27.4481	25.686	11.0269	9.12526	18.9	10.7	10.1	13.3	8.68	5.98	8.1	16.4
	10	25.5362	25.5092	11.533	6.43259	10.1	7.8	6.5	5.2	0	0	6.3	8.8
Supplementary Fig. 1c
		% Cells
	SMARCA4def	SubG1	G0G1	S	G2M
	H1299	8.46	66.1	13.4	9.25
	H1299+SAHA	5.78	64.8	16.5	9.4
	H841	1.55	53.2	17.4	22.9
	H841+SAHA	1.8	44.1	18.1	29.5
	DMS114	1.61	54.7	18	21.3
	DMS114+SAHA	2.38	51.7	17.4	24.7
		% Cells
	MYCampl	SubG1	G0G1	S	G2M
	DMS273	5.21	58.6	13.6	18.9
	DMS273+SAHA	12.3	67.1	4.64	11.9
	H446	26.6	36.2	10.8	18.8
	H446+SAHA	43.9	28.4	7.36	12.7
	H460	7.21	70	12.9	8.1
	H460+SAHA	48	31.4	5.76	12.5
Supplementary Fig. 1d

## Sheet: SFig.3
Supplementary Fig. 3a
Supplementary Fig. 3b
	GSK-126 µM	H446		H460
	0.001	100	100	100	100	%Cell viability
	0.008	92.4419	72.198	128.767	98.518
	0.016	91.7805	98.6716	137.446	104.115
	0.0352	87.8001	89.6044	130.899	113.244
	0.075	89.276	87.8491	110.599	100.667
	0.15	94.8039	70.1838	108.105	105.663
	0.3	86.01	95.681	111.709	113.66
	0.6	93.3714	104.78	102.768	108.765
	1.25	94.1475	97.5701	102.338	121.113
	2.5	101.424	85.9518	122.232	119.948
	5	88.7487	92.7658	89.5175	74.6756
	10	9.65276	19.6636	25.8426	4.17693
	GSK-126 µM	DMS114		H23
	0.001	100	106.383	100	100	%Cell viability
	0.008	113.027	92.886	100.884	115.874
	0.016	97.4961	85.9742	75.6859	110.784
	0.0352	123.16	137.116	95.5748	116.501
	0.075	131.897	108.493	99.5789	103.663
	0.15	105.469	102.275	111.287	135.323
	0.3	106.103	102.182	90.044	141.836
	0.6	73.4487	74.607	155.933	157.203
	1.25	107.878	77.9432	132.262	166.191
	2.5	98.2566	78.4249	134.78	137.111
	5	84.3345	56.953	112.951	167.62
	10	11.6052	25.813	55.2523	1.54248
Supplementary Fig. 3c
	GSK-126 µM	H23		H23+GSK126(1uM)
	0.001	100	100	100	100	%Cell viability
	0.15	112.884	107.769	78.4161	120.559
	0.3	123.665	101.982	87.7082	112.408
	0.6	119.748	102.068	90.2378	94.4114
	1.25	77.6135	74.3193	66.5906	64.3275
	2.5	33.4305	37.3601	36.3948	42.7468
	5	27.4481	25.686	25.5627	37.5836
	10	25.5362	25.5092	24.0186	36.7488
	GSK-126 µM	DMS114		DMS114+GSK126(1uM)
	0.001	100	100	100	100	%Cell viability
	0.15	90.6581	109.366	84.0192	75.1471
	0.3	109.732	98.7469	99.0227	116.23
	0.6	121.173	92.7709	76.4914	72.3919
	1.25	56.4247	47.5197	47.4461	46.9031
	2.5	26.697	24.6921	27.3287	29.6726
	5	21.7954	17.4628	22.1754	25.838
	10	20.0559	16.4004	20.841	23.5362

## Sheet: SFig.4
Supplementary Fig. 4a
	https://www.cbioportal.org/
Supplementary Fig. 4b
Supplementary Fig. 4c
	https://www.cbioportal.org/
	KDM6A		KDM6B
	SMARCA4low	SMARCA4high	SMARCA4low	SMARCA4high
	1.0202	-0.5951	-1.1424	-0.9657
	-0.5225	2.6008	-1.0767	0.7742
	-1.0478	0.2522	-1.9059	-0.7963
	-0.1397	-0.8859	-1.1184	0.1129
	-0.9809	0.2232	-1.9981	-1.3838
	-0.9303	2.1232	-0.7908	0.2425
	-0.7719	-0.2103	-0.7758	1.4541
	-0.0537	0.4566	-0.8353	-1.6318
	-1.1805	-1.0318	0.3456	-1.413
	-0.7312	-0.0079	-1.8408	-0.9677
	0.0623	-0.2633	-0.5749	3.9896
	-1.5083	1.1608	-1.9566	-0.6257
	-0.9475	-1.7527	-0.597	0.3609
	-0.1787	-0.6227	-1.7165	-1.2115
	-1.8297	-0.5724	-0.197	-0.4722
	-0.6462	0.2894	-1.2084	0.5756
	-0.8349	0.2475	-0.5621	-1.2818
	1.0833	-1.4573	-1.6783	-0.1154
	-0.0172	-0.6517	-1.2982	1.0811
	-1.3068	0.7296	-1.2346	1.028
	0.2998	-0.033	-1.117	-0.7113
	-0.3214	0.5584	-0.9819	-0.1555
	2.302	-0.2122	-1.6903	-0.3288
	-0.3998	1.6989	-1.3955	0.4556
	-0.7842	-0.7646	0.5393	-0.8208
	-0.8653	1.8922	-1.8732	-0.1894
	-0.7651	-0.2775	-1.2875	-0.0127
	1.4007	0.5328	-1.3578	-0.6011
	0.8154	-0.6343	1.3255	-0.8793
	0.5104	-0.2974	-1.2508	1.5669
	2.1548	-0.9648	0.2261	-1.2918
	-1.1799	0.1299	-0.6379	0.1748
	0.0376	0.919	-1.4259	-0.0721
	-1.2815	0.7492	-1.2234	-0.5036
	0.6022	-1.2041	2.0983	-0.7531
	0.7612	0.2025	-0.6054	-0.6581
	2.2084	-0.7464	-1.1797	-1.1984
	-1.5499	2.2939	-1.5297	-0.6719
	-0.2723	1.1473	0.4213	-0.9224
	-0.632	0.036	0.3851	0.0835
	-0.3417	-0.1271	-0.1008	-0.913
	-0.0388	2.1053	-1.0238	0.4595
	-0.9169	-0.7779	-0.6913	0.8082
	-1.7307	-1.5678	-1.5188	-0.3296
	-1.2578	-0.8025	-0.2721	-0.5413
	-0.9872	1.5694	-0.7763	0.7916
	-0.966	-1.7948	-0.9971	-0.212
	-0.8621	-0.7815	-1.2227	-0.3304
	-1.9005	-1.1551	-1.2613	1.4693
	-0.5597	0.2999	-1.2024	-0.0368
	-1.1066	-0.2114	-1.4631	-0.6541
	-0.0311	1.295	-1.2145	0.8443
	-0.7956	0.2139	-0.1775	-0.9566
	-0.2378	-0.7105	-0.4922	-0.8775
	-0.2653	0.172	-0.3721	0.1122
	-1.7173	-0.1608	-0.8682	0.5472
	-2.0941	-1.0169	-1.6071	0.4891
	3.861	-0.6381	0.195	0.1937
	0.22	1.4629	-1.0732	-0.1017
	0.7955	1.5907	-0.6153	0.8024
	-0.9604	1.2712	-1.0583	-0.4207
	-0.1908	-1.0169	-1.2277	1.8883
	-0.208	-2.0692	-0.4154	-0.1429
	-0.0391	0.8475	0.3297	2.2907
	-0.4853	-0.8546	0.2781	-0.0422
		0.7252		0.5768
		1.2228		-0.5085
		0.5903		0.6037
		0.0885		-0.8807
		0.1332		-0.8409
		-1.417		-0.5133
		-0.4673		-0.5489
		-0.616		-0.0947
		-0.3361		0.2735
		0.3321		0.5332
		-0.3557		0.7685
		-0.6861		-0.453
		-0.908		-1.3479
		0.3922		-0.0417
		0.3674		0.9755
		-0.4133		-0.6751
		1.0994		-0.4164
		-0.4725		-1.183
		-0.8588		-0.6279
		0.4693		-0.645
		1.6167		-0.4524
		-0.1087		-0.3096
		-1.127		0.4344
		-0.5557		-0.0437
		0.8814		-0.4806
		-1.6768		-0.1832
		0.7317		-1.3527
		1.1856		-0.7013
		-0.6084		-0.5
		-0.1274		0.1288
		-0.3641		-0.1762
		-0.8889		-1.2603
		0.2119		-0.7126
		7.4168		0.87
		1.9967		0.3022
		0.441		-0.1759
		0.0104		-0.1239
		-0.681		-1.1201
		-1.5132		0.5981
		0.4798		-1.0915
		0.0242		-0.0653
		2.0291		-0.6871
		-1.354		-0.3534
		-0.6511		0.1054
		1.2546		0.2343
		1.3212		2.0538
		0.4433		1.2464
		1.6999		-0.6616
		0.5892		-0.3908
		-0.5843		-1.1095
		-0.7283		-0.0611
		-0.8305		0.1828
		0.4607		1.726
		0.3854		-0.0764
		-0.1572		0.4545
		1.9196		-0.695
		-0.6531		-0.2257
		0.9528		0.0601
		-0.0015		0.2877
		-1.1275		0.1255
		-0.6262		-0.6759
		2.1876		-0.3438
				-0.5021
				-1.1811
				1.2301
				0.8428
				0.7097
				-0.0758
				0.0558
				-0.3203
				0.2169
				0.5368
				-0.79
				1.1457
				0.2482
				-0.5778
				0.4405
				0.0414
				-1.0016
				1.1936
				-0.501
				2.0026
				1.3057
				-0.0886
				-1.0753
				0.661
				0.3812
				0.1241
				-0.3051
				-0.1066
				1.0182
				3.4405
				0.916
				-0.757
				-0.732
				-0.1353
				1.1808
				1.0271
				-0.0467
				-0.2903
Supplementary Fig. 4d
Supplementary Fig. 4e
	SMARCA4 expression
	H69 shNT	sh#1	sh#4
	1	0.400202	0.509403
	1	0.434638	0.517137
	1	0.335607	0.782831
	KDM6A expression
	H69 shNT	sh#1	sh#4
	1	0.415716	0.502047
	1	0.550622	0.28429
	1	0.476804	0.580209
	KDM6B expression
	H69 shNT	sh#1	sh#4
	1	0.370996	0.142043
	1	0.270589	0.15108
	1	0.292593	0.335313
Supplementary Fig. 4f
	https://depmap.org/portal/depmap/
	Gene	Expression
	KDM1A	-0.150387
	KDM6A	-0.148212
	KDM6B	-0.119359
	KDM4E	-0.115656
	KDM2A	-0.104916
	KDM2B	-0.0984576
	KDM7A	-0.0885085
	KDM3B	-0.0789749
	KDM8	-0.0653491
	KDM4D	-0.0516026
	KDM5A	-0.0472969
	KDM5B	-0.046394
	KDM4A	-0.0352485
	KDM1B	-0.0296343
	KDM4B	-0.0215268
	KDM5C	-0.00062987
	KDM3A	0.00259327
	KDM5D	0.0306811
	KDM4C	0.161651

[truncated: 3 more sheets: SFig.7, SFig.8, SFig.10]
